# Supplementary material for: Characterization of the complete chloroplast genome of ‘Quanhong poplar’ (Populus deltoides W. Bartram ex Humphry Marshall, 2011)
Source: Mitochondrial DNA B Resour. 2024 Feb 23;9(2):285–9. doi: 10.1080/23802359.2024.2318391 (PMC10896124; doi:10.1080/23802359.2024.2318391)
Supplement: Supplemental Material [file TMDN_A_2318391_SM9336.xls]

## Sheet: Excel S1The annotation of SNPs 
#CHROM	POS	POS	REF	ALT	QHP	region	gene	detail	type
NC_009143	573	573	A	G	G	exonic	Poptr_cp001	c.T807C:p.R269R,	synonymous SNV
NC_009143	1622	1622	G	C	C	upstream;downstream	Poptr_cp001;Poptr_cp002	_	_
NC_009143	1909	1909	G	T	T	upstream;downstream	Poptr_cp001;Poptr_cp002	_	_
NC_009143	1957	1957	C	T	T	upstream;downstream	Poptr_cp001;Poptr_cp002	_	_
NC_009143	3160	3160	G	T	T	exonic	Poptr_cp002	c.C354A:p.S118R,	nonsynonymous SNV
NC_009143	3617	3617	A	G	G	upstream	Poptr_cp002	_	_
NC_009143	3651	3651	C	T	T	upstream	Poptr_cp002	_	_
NC_009143	3923	3923	T	C	C	upstream	Poptr_cp002	_	_
NC_009143	4343	4343	A	G	G	upstream	Poptr_cp002	_	_
NC_009143	5343	5343	G	A	A	upstream	Poptr_cp003	_	_
NC_009143	5877	5877	A	G	G	upstream	Poptr_cp003	_	_
NC_009143	5890	5890	G	A	A	upstream	Poptr_cp003	_	_
NC_009143	6403	6403	T	C	C	upstream;downstream	Poptr_cp004;Poptr_cp003	_	_
NC_009143	7822	7822	C	A	A	intergenic	Poptr_cp004(dist=1097)	_	_
NC_009143	7982	7982	A	G	G	downstream	Poptr_cp005	_	_
NC_009143	10522	10522	T	C	C	exonic	Poptr_cp006	c.A534G:p.A178A,	synonymous SNV
NC_009143	11256	11256	C	T	T	intronic	Poptr_cp006	_	_
NC_009143	12919	12919	A	C	C	upstream;downstream	Poptr_cp007;Poptr_cp008	_	_
NC_009143	13196	13196	T	G	G	upstream;downstream	Poptr_cp007;Poptr_cp008	_	_
NC_009143	14364	14364	T	G	G	upstream;downstream	Poptr_cp008;Poptr_cp009	_	_
NC_009143	15534	15534	T	G	G	exonic	Poptr_cp010	c.A4078C:p.I1360L,	nonsynonymous SNV
NC_009143	16789	16789	C	G	G	exonic	Poptr_cp010	c.G2823C:p.L941F,	nonsynonymous SNV
NC_009143	20504	20504	G	C	C	exonic	Poptr_cp011	c.C1359G:p.R453R,	synonymous SNV
NC_009143	21020	21020	G	A	A	exonic	Poptr_cp011	c.C843T:p.P281P,	synonymous SNV
NC_009143	21150	21150	T	G	G	exonic	Poptr_cp011	c.A713C:p.E238A,	nonsynonymous SNV
NC_009143	21441	21441	G	T	T	intronic	Poptr_cp011	_	_
NC_009143	21542	21542	A	C	C	intronic	Poptr_cp011	_	_
NC_009143	24141	24141	A	T	T	exonic	Poptr_cp012	c.T1719A:p.L573L,	synonymous SNV
NC_009143	24948	24948	A	G	G	exonic	Poptr_cp012	c.T912C:p.D304D,	synonymous SNV
NC_009143	25785	25785	T	C	C	exonic	Poptr_cp012	c.A75G:p.R25R,	synonymous SNV
NC_009143	26464	26464	C	T	T	upstream	Poptr_cp012	_	_
NC_009143	27210	27210	G	C	C	upstream	Poptr_cp013	_	_
NC_009143	27430	27430	G	T	T	upstream	Poptr_cp013	_	_
NC_009143	27824	27824	C	T	T	downstream	Poptr_cp013	_	_
NC_009143	28135	28135	C	T	T	downstream	Poptr_cp013	_	_
NC_009143	28420	28420	T	G	G	downstream	Poptr_cp013	_	_
NC_009143	28520	28520	A	G	G	downstream	Poptr_cp013	_	_
NC_009143	30132	30132	A	T	T	intergenic	Poptr_cp014(dist=1096)	_	_
NC_009143	31474	31474	A	G	G	downstream	Poptr_cp015	_	_
NC_009143	32590	32590	C	T	T	upstream	Poptr_cp015	_	_
NC_009143	32858	32858	C	T	T	exonic	Poptr_cp016	c.C84T:p.F28F,	synonymous SNV
NC_009143	36427	36427	C	A	A	upstream;downstream	Poptr_cp018;Poptr_cp019	_	_
NC_009143	36480	36480	T	A	W	upstream;downstream	Poptr_cp018;Poptr_cp019	_	_
NC_009143	36486	36486	G	A	R	upstream;downstream	Poptr_cp018;Poptr_cp019	_	_
NC_009143	36490	36490	T	A	W	upstream;downstream	Poptr_cp018;Poptr_cp019	_	_
NC_009143	36492	36492	T	A	W	upstream;downstream	Poptr_cp018;Poptr_cp019	_	_
NC_009143	36663	36663	G	T	T	upstream;downstream	Poptr_cp018;Poptr_cp019	_	_
NC_009143	37130	37130	T	C	C	upstream;downstream	Poptr_cp018;Poptr_cp020	_	_
NC_009143	37578	37578	G	A	A	upstream;downstream	Poptr_cp020;Poptr_cp021	_	_
NC_009143	40647	40647	A	G	G	exonic	Poptr_cp022	c.T1434C:p.P478P,	synonymous SNV
NC_009143	41349	41349	C	A	A	exonic	Poptr_cp022	c.G732T:p.R244R,	synonymous SNV
NC_009143	43028	43028	T	C	Y	intronic	Poptr_cp023	_	_
NC_009143	43080	43080	A	T	W	intronic	Poptr_cp023	_	_
NC_009143	43088	43088	A	T	T	intronic	Poptr_cp023	_	_
NC_009143	43191	43191	T	C	C	intronic	Poptr_cp023	_	_
NC_009143	43244	43244	C	T	T	intronic	Poptr_cp023	_	_
NC_009143	44209	44209	C	T	T	intronic	Poptr_cp023	_	_
NC_009143	44377	44377	A	G	G	intronic	Poptr_cp023	_	_
NC_009143	47311	47311	T	G	G	intergenic	Poptr_cp024(dist=1053)	_	_
NC_009143	49393	49393	T	G	G	upstream;downstream	Poptr_cp025;Poptr_cp026	_	_
NC_009143	50113	50113	C	G	G	upstream;downstream	Poptr_cp025	_	_
NC_009143	50678	50678	C	T	T	upstream	Poptr_cp026	_	_
NC_009143	50999	50999	A	T	W	upstream	Poptr_cp026	_	_
NC_009143	51063	51063	T	G	G	upstream	Poptr_cp026	_	_
NC_009143	51084	51084	A	C	C	upstream	Poptr_cp026	_	_
NC_009143	51224	51224	T	A	A	upstream	Poptr_cp027	_	_
NC_009143	51747	51747	A	G	G	intergenic	Poptr_cp027(dist=1214)	_	_
NC_009143	51785	51785	A	T	T	intergenic	Poptr_cp027(dist=1252)	_	_
NC_009143	52335	52335	C	A	A	downstream	Poptr_cp028	_	_
NC_009143	52540	52540	T	C	C	downstream	Poptr_cp028	_	_
NC_009143	52963	52963	G	A	A	downstream	Poptr_cp028	_	_
NC_009143	52986	52986	T	G	G	downstream	Poptr_cp028	_	_
NC_009143	54539	54539	A	G	G	exonic	Poptr_cp029	c.T383C:p.I128T,	nonsynonymous SNV
NC_009143	55740	55740	G	A	A	exonic	Poptr_cp030	c.G25A:p.A9T,	nonsynonymous SNV
NC_009143	55799	55799	C	G	G	exonic	Poptr_cp030	c.C84G:p.D28E,	nonsynonymous SNV
NC_009143	56551	56551	G	C	C	exonic	Poptr_cp030	c.G836C:p.S279T,	nonsynonymous SNV
NC_009143	56642	56642	A	G	G	exonic	Poptr_cp030	c.A927G:p.I309M,	nonsynonymous SNV
NC_009143	56775	56775	G	A	A	exonic	Poptr_cp030	c.G1060A:p.V354I,	nonsynonymous SNV
NC_009143	56840	56840	A	G	G	exonic	Poptr_cp030	c.A1125G:p.L375L,	synonymous SNV
NC_009143	58133	58133	A	G	G	exonic	Poptr_cp032	c.A334G:p.K112E,	nonsynonymous SNV
NC_009143	59616	59616	C	T	T	upstream;downstream	Poptr_cp033	_	_
NC_009143	59715	59715	A	T	W	upstream;downstream	Poptr_cp033	_	_
NC_009143	59934	59934	T	C	C	upstream;downstream	Poptr_cp033	_	_
NC_009143	63759	63759	T	G	G	downstream	Poptr_cp036	_	_
NC_009143	63969	63969	A	T	T	downstream	Poptr_cp036	_	_
NC_009143	69076	69076	T	G	G	downstream	Poptr_cp044	_	_
NC_009143	69420	69420	C	T	T	exonic	Poptr_cp046	c.G218A:p.G73E,	nonsynonymous SNV
NC_009143	71110	71110	A	G	G	intronic	Poptr_cp048	_	_
NC_009143	71160	71160	G	A	A	intronic	Poptr_cp048	_	_
NC_009143	71305	71305	A	T	T	intronic	Poptr_cp048	_	_
NC_009143	71307	71307	A	T	T	intronic	Poptr_cp048	_	_
NC_009143	71308	71308	A	G	G	intronic	Poptr_cp048	_	_
NC_009143	71433	71433	A	T	T	intronic	Poptr_cp048	_	_
NC_009143	72344	72344	A	T	T	intronic	Poptr_cp048	_	_
NC_009143	72352	72352	T	C	C	intronic	Poptr_cp048	_	_
NC_009143	72526	72526	C	A	A	intronic	Poptr_cp048	_	_
NC_009143	73048	73048	C	A	A	intronic	Poptr_cp091	_	_
NC_009143	73628	73628	G	T	T	exonic	Poptr_cp049	c.G295T:p.A99S,	nonsynonymous SNV
NC_009143	75586	75586	T	G	G	exonic	Poptr_cp052	c.T108G:p.G36G,	synonymous SNV
NC_009143	75716	75716	A	T	T	intronic	Poptr_cp091	_	_
NC_009143	76027	76027	A	G	G	intronic	Poptr_cp053	_	_
NC_009143	76341	76341	A	T	T	intronic	Poptr_cp053	_	_
NC_009143	77585	77585	G	T	T	intronic	Poptr_cp054	_	_
NC_009143	77639	77639	G	A	A	intronic	Poptr_cp054	_	_
NC_009143	77725	77725	T	C	C	intronic	Poptr_cp054	_	_
NC_009143	77812	77812	C	T	T	intronic	Poptr_cp054	_	_
NC_009143	78956	78956	T	G	G	exonic	Poptr_cp055	c.A1012C:p.K338Q,	nonsynonymous SNV
NC_009143	80783	80783	A	G	G	intronic	Poptr_cp091	_	_
NC_009143	80896	80896	C	T	T	intronic	Poptr_cp091	_	_
NC_009143	81052	81052	C	T	T	intronic	Poptr_cp091	_	_
NC_009143	81151	81151	G	T	T	intronic	Poptr_cp091	_	_
NC_009143	82070	82070	T	C	C	exonic	Poptr_cp059	c.A112G:p.I38V,	nonsynonymous SNV
NC_009143	83014	83014	A	G	G	intronic	Poptr_cp060	_	_
NC_009143	83678	83678	T	G	G	intronic	Poptr_cp060	_	_
NC_009143	84452	84452	G	A	A	exonic	Poptr_cp061	c.C231T:p.Y77Y,	synonymous SNV
NC_009143	84622	84622	G	T	T	exonic	Poptr_cp061	c.C61A:p.L21I,	nonsynonymous SNV
NC_009143	84858	84858	T	G	G	exonic	Poptr_cp062	c.A323C:p.Q108P,	nonsynonymous SNV
NC_009143	113089	113089	T	C	C	exonic	Poptr_cp077	c.A2085G:p.A695A,	synonymous SNV
NC_009143	115464	115464	G	C	C	intronic	Poptr_cp091	_	_
NC_009143	115567	115567	C	A	A	intronic	Poptr_cp091	_	_
NC_009143	115848	115848	A	T	T	intronic	Poptr_cp091	_	_
NC_009143	115901	115901	C	T	T	intronic	Poptr_cp091	_	_
NC_009143	116398	116398	G	A	A	exonic	Poptr_cp078	c.G453A:p.L151L,	synonymous SNV
NC_009143	116833	116833	C	T	T	exonic	Poptr_cp078	c.C888T:p.I296I,	synonymous SNV
NC_009143	116950	116950	C	T	T	intronic	Poptr_cp091	_	_
NC_009143	117006	117006	C	A	A	intronic	Poptr_cp091	_	_
NC_009143	117008	117008	T	G	G	intronic	Poptr_cp091	_	_
NC_009143	117011	117011	C	A	A	intronic	Poptr_cp091	_	_
NC_009143	117013	117013	T	G	G	intronic	Poptr_cp091	_	_
NC_009143	117524	117524	C	T	T	exonic	Poptr_cp079	c.G1146A:p.S382S,	synonymous SNV
NC_009143	117920	117920	A	G	G	exonic	Poptr_cp079	c.T750C:p.A250A,	synonymous SNV
NC_009143	118546	118546	G	T	T	exonic	Poptr_cp079	c.C124A:p.L42I,	nonsynonymous SNV
NC_009143	119114	119114	T	A	A	intronic	Poptr_cp091	_	_
NC_009143	119476	119476	G	C	C	exonic	Poptr_cp081	c.C135G:p.F45L,	nonsynonymous SNV
NC_009143	120486	120486	T	A	A	intronic	Poptr_cp091	_	_
NC_009143	120600	120600	T	G	G	intronic	Poptr_cp091	_	_
NC_009143	120743	120743	T	G	G	intronic	Poptr_cp091	_	_
NC_009143	120813	120813	A	C	C	exonic	Poptr_cp083	c.T506G:p.V169G,	nonsynonymous SNV
NC_009143	121888	121888	C	A	A	exonic	Poptr_cp084	c.G609T:p.L203F,	nonsynonymous SNV
NC_009143	122255	122255	G	C	C	intronic	Poptr_cp084	_	_
NC_009143	122915	122915	T	A	A	intronic	Poptr_cp084	_	_
NC_009143	123002	123002	T	A	A	intronic	Poptr_cp084	_	_
NC_009143	123050	123050	T	A	A	intronic	Poptr_cp084	_	_
NC_009143	123427	123427	T	C	C	exonic	Poptr_cp084	c.A195G:p.E65E,	synonymous SNV
NC_009143	123737	123737	G	C	C	exonic	Poptr_cp085	c.C1068G:p.P356P,	synonymous SNV
NC_009143	125314	125314	C	T	T	intronic	Poptr_cp091	_	_
NC_009143	125376	125376	A	C	C	intronic	Poptr_cp091	_	_
NC_009143	125586	125586	A	G	G	intronic	Poptr_cp091	_	_
NC_009143	125627	125627	C	A	A	exonic	Poptr_cp087	c.G5462T:p.S1821I,	nonsynonymous SNV
NC_009143	125791	125791	C	G	G	exonic	Poptr_cp087	c.G5298C:p.R1766S,	nonsynonymous SNV
NC_009143	125999	125999	T	G	G	exonic	Poptr_cp087	c.A5090C:p.N1697T,	nonsynonymous SNV
NC_009143	126271	126271	G	A	A	exonic	Poptr_cp087	c.C4818T:p.L1606L,	synonymous SNV
NC_009143	126547	126547	G	C	C	exonic	Poptr_cp087	c.C4542G:p.S1514S,	synonymous SNV
NC_009143	127422	127422	C	T	T	exonic	Poptr_cp087	c.G3667A:p.A1223T,	nonsynonymous SNV
NC_009143	127615	127615	C	A	A	exonic	Poptr_cp087	c.G3474T:p.E1158D,	nonsynonymous SNV
NC_009143	127723	127723	T	A	A	exonic	Poptr_cp087	c.A3366T:p.I1122I,	synonymous SNV
NC_009143	129244	129244	A	C	C	exonic	Poptr_cp087	c.T1845G:p.A615A,	synonymous SNV
NC_009143	129370	129370	G	T	T	exonic	Poptr_cp087	c.C1719A:p.S573S,	synonymous SNV
NC_009143	129381	129381	T	C	C	exonic	Poptr_cp087	c.A1708G:p.I570V,	nonsynonymous SNV
